# Supplementary material for: Occupational stress, coping strategies, and associated factors among primary healthcare workers in Vietnam
Source: PLoS One. 2026 May 20;21(5):e0349770. doi: 10.1371/journal.pone.0349770 (PMC13189326; doi:10.1371/journal.pone.0349770)
Supplement: S1 Dataset — (XLS) [file pone.0349770.s001.xls]

## Sheet: Sheet1
age	gender	Ethnicity	Religion	Education	Alcohol	Smoking	Chronic disease	Psychological disorders	Living with others	Spouse	Children	Biological parents or Parents-in-law	Other relatives	Relationships	Job title	Years of experience	Heavy workload	Work environment	a1	a2	a3	a4	a5	A6	A7	A8	A9	A10	B1	B2	B3	B4	B5	B6	B7	B8	B9	B10	B11	B12	B13	B14	B15	B16	B17	B18	B19	b20	b21
52	0	1	0	3	0	0	1	1	1	1	1	0	0	3	2	11	2	3	1	1	2	2	2	3	1	2	2	1	3	3	3	1	2	2	3	3	3	3	3	3	3	3	3	3	3	3	3	3	3
46	0	1	1	1	0	0	0	0	1	1	1	0	1	2	4	5	3	3	1	1	2	2	3	1	1	2	2	0	1	3	2	2	3	1	3	1	3	3	1	2	3	4	3	1	3	1	3	3	2
53	0	1	0	1	0	0	0	0	1	1	1	0	0	3	3	27	3	3	1	2	1	0	3	1	1	2	1	1	2	3	2	1	1	1	1	1	3	3	1	2	1	4	4	2	1	2	1	3	1
59	0	1	1	2	0	0	0	0	1	1	1	1	0	3	2	21	1	3	1	1	1	0	3	1	2	3	1	1	2	2	1	1	1	1	1	1	2	1	1	1	1	1	1	1	1	1	1	2	2
27	0	1	1	2	0	0	0	0	1	0	0	0	1	3	1	1	3	3	2	0	2	2	2	3	1	2	4	2	3	3	2	4	4	2	3	2	3	4	1	3	2	3	3	2	3	2	4	3	3
45	0	1	1	2	0	0	0	0	1	1	1	0	0	3	3	16	2	3	1	3	1	3	2	3	0	2	2	0	3	2	3	2	3	3	3	2	3	2	2	2	2	2	2	3	3	2	3	2	3
53	0	1	1	1	0	0	1	0	1	0	1	0	0	3	3	20	3	3	0	0	3	2	4	2	2	3	1	1	1	2	1	1	1	1	2	1	3	4	1	3	1	1	4	2	3	2	4	2	2
32	0	1	1	2	0	0	0	0	1	0	0	0	1	2	4	10	3	3	1	1	1	3	3	2	1	2	3	2	3	3	2	2	4	3	2	3	3	3	3	3	3	3	4	2	3	2	2	3	2
25	0	1	1	2	0	0	0	0	1	0	0	1	0	3	1	1	3	1	2	1	3	2	2	3	1	2	1	0	3	3	2	1	3	3	4	2	4	4	1	1	1	3	3	1	3	1	4	3	1
35	0	0	0	1	1	1	0	0	1	0	1	0	0	1	3	2	4	4	2	2	1	2	2	2	1	0	1	3	3	3	3	3	3	3	4	2	3	3	3	3	3	3	3	3	3	3	3	3	3
48	0	1	0	2	0	0	0	0	1	1	1	0	0	2	2	17	3	3	0	1	3	4	2	1	1	0	1	4	3	3	2	1	4	3	3	1	2	1	2	4	1	4	3	2	2	2	3	2	2
57	0	1	1	2	0	0	1	0	1	1	1	1	0	2	3	1	3	3	1	2	3	3	0	2	1	2	1	3	2	3	2	1	2	2	2	2	3	3	1	3	1	3	3	1	2	1	1	3	3
26	0	1	1	2	0	0	0	0	1	0	0	1	0	3	1	1	3	3	1	1	1	3	2	1	3	2	1	0	3	4	1	1	3	2	3	1	3	2	1	3	1	4	3	1	3	3	3	4	2
59	0	1	1	2	0	0	0	0	1	1	0	0	0	3	3	36	1	1	1	0	3	3	2	2	2	1	2	1	2	2	2	2	3	1	4	1	4	4	1	4	1	4	4	2	4	2	4	4	1
40	0	1	1	1	0	0	0	0	1	1	0	0	0	3	3	15	3	3	3	1	2	2	2	3	1	0	3	2	2	2	2	1	3	2	2	1	2	2	2	2	2	2	3	2	2	1	3	2	2
27	0	1	1	2	1	0	0	0	0	0	0	0	0	3	1	2	2	3	1	1	2	2	2	2	0	2	2	1	4	3	2	1	4	1	4	2	3	4	1	3	2	4	3	1	3	3	4	4	3
45	0	1	1	2	0	0	0	0	1	1	0	0	0	3	3	16	2	1	2	2	1	2	2	3	0	1	3	3	1	1	1	1	1	1	1	1	1	1	1	1	1	1	1	1	1	2	3	3	3
26	0	1	1	2	1	0	0	0	0	0	0	0	0	3	1	3	3	3	3	1	3	3	2	3	1	1	1	1	3	4	2	2	3	2	3	3	3	3	2	3	2	3	3	3	3	2	2	3	3
32	0	1	1	2	0	0	0	0	1	0	0	0	1	2	4	10	3	3	2	3	2	1	1	1	1	2	2	2	3	3	2	2	4	3	2	3	3	3	3	3	3	3	4	2	3	2	2	3	2
36	0	1	1	2	0	0	0	0	1	1	1	0	0	3	3	15	3	3	1	2	1	3	2	2	0	1	1	3	2	4	1	1	3	1	4	1	3	3	1	4	2	4	3	2	3	1	3	4	3
62	0	1	1	2	0	0	0	0	1	0	1	0	0	2	1	40	1	3	0	1	2	3	2	1	2	2	1	2	2	2	2	1	2	2	2	2	2	3	2	2	2	2	2	2	3	2	3	2	2
52	0	1	1	2	0	0	0	0	1	0	1	0	0	3	4	16	3	3	0	0	1	1	2	0	1	1	1	1	2	3	1	1	3	2	3	2	1	1	1	2	1	2	2	1	2	2	3	1	1
41	0	1	1	2	0	0	0	0	1	0	1	0	0	3	4	19	3	3	2	0	2	2	2	0	1	1	2	3	3	3	3	2	3	3	4	3	3	3	2	4	3	2	3	2	3	1	3	3	3
50	0	1	1	2	0	0	0	1	1	1	1	0	0	2	3	28	1	1	2	1	2	2	2	1	3	2	1	1	1	1	2	1	2	2	2	2	3	2	1	2	1	1	2	2	2	1	2	3	2
60	0	1	1	3	0	0	0	0	1	1	0	0	0	2	1	30	3	3	0	4	3	2	2	4	0	1	1	1	4	4	2	1	3	2	4	1	3	4	1	3	2	3	4	1	3	3	4	3	2
32	0	1	0	2	1	1	0	0	1	0	0	1	1	1	3	3	2	4	1	3	2	3	2	2	0	1	1	1	3	3	3	3	3	3	3	3	3	3	3	3	3	3	3	3	3	3	3	3	2
42	0	1	0	2	0	0	0	0	1	1	1	0	0	2	4	15	1	3	3	1	3	1	1	2	1	2	1	2	2	3	2	1	3	2	3	2	3	3	1	3	2	3	3	2	3	2	3	3	2
43	0	1	1	3	1	0	0	0	1	0	1	1	0	2	1	20	3	3	3	2	1	2	2	2	1	1	3	2	3	3	2	3	2	1	4	2	2	3	2	4	3	4	3	1	4	2	4	4	2
37	0	1	1	2	0	0	0	0	1	1	1	1	0	3	3	13	1	1	1	3	2	3	2	2	1	2	2	1	2	2	1	1	1	1	1	2	2	1	2	1	2	1	2	1	2	1	2	1	2
54	0	1	0	1	0	0	0	0	1	0	0	1	1	1	2	5	3	3	2	1	2	2	2	3	1	1	1	1	3	3	3	1	3	1	3	1	3	4	1	3	1	2	3	2	3	2	3	3	3
37	0	1	1	2	0	0	0	0	1	1	1	0	0	2	3	15	1	1	2	2	3	2	3	3	0	3	1	2	3	4	1	1	2	1	3	4	1	4	3	1	3	3	3	3	2	1	3	4	3
38	0	1	1	2	0	0	0	0	1	1	1	1	0	3	3	16	1	1	0	2	2	2	2	1	3	1	1	1	1	1	1	1	1	1	1	1	1	1	1	1	1	2	1	1	1	2	3	3	3
32	0	1	1	3	1	0	0	0	1	1	1	1	0	3	1	8	3	3	2	2	1	2	2	3	1	1	1	3	3	3	2	1	3	2	3	1	2	3	1	3	1	3	3	1	3	1	3	2	2
28	0	1	0	2	0	0	0	0	1	0	0	0	1	2	1	1	2	3	2	3	0	2	2	3	0	2	1	1	3	4	1	1	3	2	4	2	2	2	1	3	3	4	2	2	4	2	3	4	2
63	0	1	1	1	0	0	1	0	1	1	1	0	1	2	4	30	3	3	2	2	2	2	2	3	1	1	1	1	2	3	2	1	4	2	2	1	3	1	1	1	1	1	2	2	3	2	3	3	3
32	0	1	1	2	0	0	0	0	1	0	1	0	0	3	1	7	3	3	2	2	2	2	2	1	1	2	2	2	3	3	2	2	3	2	3	2	3	3	1	3	2	3	3	2	3	2	3	3	2
53	0	1	1	2	0	0	0	0	1	1	0	0	0	3	2	21	1	3	1	2	2	3	2	3	2	2	1	2	2	4	2	1	3	1	1	1	2	1	1	1	1	1	1	1	1	2	3	3	1
42	0	1	0	2	0	0	0	0	1	1	1	0	0	2	4	15	1	3	1	3	1	2	2	2	1	2	1	3	2	3	2	1	3	2	3	2	3	3	1	3	2	3	3	2	3	2	3	3	2
32	0	1	1	2	0	0	0	0	1	0	1	0	0	3	1	7	3	3	1	1	2	3	2	3	1	2	2	1	3	3	2	2	3	2	3	2	3	3	1	3	2	3	3	2	3	2	3	3	2
31	0	1	1	2	0	0	0	0	1	1	1	1	0	3	3	3	3	3	2	3	3	2	2	1	2	1	1	1	3	2	3	1	2	4	2	3	4	2	1	3	3	2	1	3	3	3	3	3	3
42	0	1	1	2	0	0	0	0	1	1	1	1	0	3	2	11	1	1	1	1	3	2	2	1	2	1	1	2	2	2	2	1	4	1	3	1	3	3	1	3	1	2	3	1	3	1	2	3	2
32	0	1	1	1	1	0	0	0	1	0	0	1	1	3	2	10	1	1	0	1	0	3	2	2	2	1	1	1	2	2	1	1	2	1	3	1	1	3	1	4	1	4	3	1	3	2	2	3	1
25	0	1	1	2	0	0	0	0	1	0	0	1	0	3	1	1	3	3	2	2	2	2	2	3	0	1	3	1	3	4	3	3	3	3	4	3	3	4	3	3	3	3	3	4	3	3	3	3	3
49	0	1	1	1	0	0	0	0	1	1	1	0	0	3	3	27	3	3	2	2	0	2	2	0	1	1	1	3	2	3	2	1	3	3	3	2	3	3	1	4	3	3	3	1	4	2	3	2	3
25	0	1	1	2	0	0	0	0	1	0	0	1	0	3	2	1	3	3	2	0	0	2	2	3	1	2	2	1	3	4	3	3	3	3	4	3	3	4	3	3	3	3	3	4	3	2	3	3	3
35	0	0	0	1	1	1	0	0	1	0	1	0	0	1	3	2	4	4	2	2	0	2	2	3	1	0	2	1	3	3	3	3	3	3	4	2	3	3	3	3	3	3	3	3	3	3	3	3	3
27	0	1	1	2	1	0	0	0	0	0	0	0	0	3	1	2	2	3	0	4	0	2	2	4	1	2	1	1	4	3	2	1	4	1	4	2	3	4	1	3	2	4	3	1	3	3	4	4	3
53	0	1	1	1	0	0	1	0	1	0	1	0	0	3	3	20	3	3	3	2	1	3	2	3	0	2	2	3	1	2	1	1	1	1	2	1	3	4	1	3	1	1	4	2	3	2	4	2	2
35	0	0	0	1	1	1	0	0	1	0	1	0	0	1	3	2	4	4	2	2	3	2	2	3	1	2	3	1	3	3	3	3	3	3	4	2	3	3	3	3	3	3	3	3	3	3	3	3	3
41	0	1	0	2	1	0	0	0	1	0	1	1	1	3	2	19	3	3	1	0	4	3	2	2	1	2	1	1	3	3	2	2	3	3	3	3	3	2	2	3	2	2	2	3	3	2	3	3	2
57	0	1	0	1	1	0	0	1	1	0	0	1	0	3	2	17	2	2	3	3	4	1	2	2	1	1	3	0	2	3	3	3	3	3	4	3	2	3	3	3	4	4	3	3	4	3	3	3	3
38	0	1	1	2	0	0	0	0	1	1	1	1	0	3	3	16	1	1	2	3	0	1	2	3	1	2	2	4	1	1	1	1	1	1	1	1	1	1	1	1	1	2	1	1	1	2	3	3	3
46	0	1	1	1	0	0	0	0	1	1	1	0	1	2	4	5	3	3	0	2	1	4	2	1	0	2	1	0	1	3	2	2	3	1	3	1	3	3	1	2	3	4	3	1	3	1	3	3	2
56	0	1	1	2	0	0	0	0	0	0	0	0	0	1	3	25	1	1	1	1	1	3	2	2	2	0	1	1	1	2	1	1	1	1	1	2	1	3	4	1	3	1	1	1	1	1	4	3	2
59	0	1	1	2	0	0	0	0	1	1	1	1	0	3	2	21	1	3	1	1	2	3	3	1	1	1	2	3	2	2	1	1	1	1	1	1	2	1	1	1	1	1	1	1	1	1	1	2	2
31	0	1	1	2	0	0	0	0	1	1	1	0	1	3	3	7	3	3	2	1	2	2	2	3	1	1	2	0	3	3	2	2	4	3	3	2	3	4	2	3	2	3	4	2	3	2	3	3	3
35	0	1	1	2	0	0	0	0	1	1	1	0	0	3	1	14	3	3	3	2	1	1	1	3	1	1	1	3	2	3	2	1	2	1	3	1	1	3	1	3	1	3	3	1	3	1	3	3	1
40	0	1	1	2	0	0	1	0	1	1	1	1	0	2	1	6	3	3	2	0	2	2	2	2	1	1	1	0	1	1	1	1	4	1	1	1	1	4	1	2	1	2	3	1	2	1	2	1	2
52	0	1	0	1	0	0	0	0	0	0	0	0	0	2	3	20	3	3	2	1	3	2	3	2	1	0	1	4	1	2	1	1	3	2	4	2	2	3	1	4	1	3	3	1	4	1	1	4	1
32	0	1	0	2	1	1	0	0	1	0	0	1	1	1	3	3	2	4	2	2	2	2	2	3	1	1	3	1	3	3	3	3	3	3	3	3	3	3	3	3	3	3	3	3	3	3	3	3	2
41	0	1	1	2	0	0	0	0	1	1	1	0	0	3	3	13	1	1	1	1	2	2	2	1	1	2	2	0	3	3	2	2	3	2	3	2	3	3	2	3	2	3	3	2	3	1	4	4	2
27	0	1	1	2	0	0	0	0	1	0	0	0	1	2	1	3	3	3	1	2	2	3	2	1	1	1	2	1	1	3	1	2	3	1	3	1	3	3	2	3	1	4	4	1	3	1	3	4	2
32	0	1	0	2	1	1	0	0	1	0	0	1	1	1	3	3	2	4	2	0	0	1	2	3	1	0	3	3	3	3	3	3	3	3	3	3	3	3	3	3	3	3	3	3	3	3	3	3	2
45	0	1	1	2	0	0	0	0	1	1	0	0	0	3	3	16	2	1	0	1	0	2	2	3	3	1	1	1	1	1	1	1	1	1	1	1	1	1	1	1	1	1	1	1	1	2	3	3	3
40	0	1	1	2	0	0	1	0	1	1	1	1	0	2	1	6	3	3	1	3	1	2	2	1	3	3	1	3	1	1	1	1	4	1	1	1	1	4	1	2	1	2	3	1	2	1	2	1	2
27	0	1	0	2	0	0	0	0	1	0	0	0	1	2	1	2	3	3	1	0	2	3	2	2	1	2	2	2	4	3	2	2	3	3	3	2	3	3	2	3	2	3	4	2	4	2	4	3	4
27	0	1	1	2	1	0	0	0	1	0	0	1	0	3	1	1	1	1	0	2	3	4	2	3	1	0	1	1	3	3	2	2	3	3	3	2	3	3	2	3	2	3	4	2	3	2	4	2	4
44	0	1	1	2	1	0	0	0	1	0	0	1	0	2	2	20	3	3	1	4	3	3	2	2	0	0	1	1	2	4	1	1	3	1	4	1	1	1	1	4	1	4	3	1	4	1	1	1	1
40	0	1	1	2	0	0	0	0	1	1	1	1	0	2	2	4	3	3	0	0	3	2	4	3	0	3	1	1	3	4	1	1	3	1	2	2	3	3	1	3	1	4	3	1	3	3	3	3	2
59	0	1	1	3	0	0	0	0	1	0	1	0	0	3	1	35	1	1	1	0	3	4	2	3	1	1	1	0	3	3	1	1	3	2	4	1	4	3	1	4	2	4	4	1	4	1	4	4	1
41	0	1	1	2	0	1	0	0	1	0	1	0	0	3	2	18	3	3	0	1	1	3	2	3	1	2	1	1	1	1	1	1	3	1	1	1	3	3	1	3	1	4	3	2	3	2	4	3	2
31	0	1	1	1	0	0	0	0	1	0	1	1	1	3	3	2	3	3	2	3	3	2	2	2	1	1	1	3	3	3	3	1	3	3	4	2	3	3	1	4	2	3	3	3	3	3	3	3	3
34	0	1	1	2	0	1	0	0	1	0	1	0	0	1	2	11	4	4	2	1	2	1	2	3	1	1	3	1	3	3	3	3	3	2	2	4	3	2	3	2	2	3	3	2	3	3	2	3	3
26	0	1	1	2	0	0	0	0	1	0	0	1	0	3	1	1	3	3	1	4	2	2	2	3	0	1	1	1	3	4	1	1	3	2	3	1	3	2	1	3	1	4	3	1	3	3	3	4	2
40	0	1	1	3	0	0	0	0	1	1	1	1	0	2	1	18	3	3	1	0	3	3	2	2	2	1	1	1	2	3	2	2	2	2	3	2	2	2	2	3	2	4	2	2	4	1	3	2	2
26	0	1	1	2	0	0	0	0	1	0	0	1	0	3	1	2	3	3	2	2	3	2	2	2	1	2	1	1	2	3	1	1	4	2	2	1	1	3	1	2	1	3	2	1	2	2	3	3	2
36	0	1	1	2	0	0	1	0	1	1	1	1	0	2	3	11	3	2	1	1	2	2	2	2	1	2	2	1	4	4	1	1	3	3	3	2	3	3	1	3	3	1	3	3	2	1	3	3	4
35	0	0	1	1	1	0	0	0	1	1	1	0	0	3	3	6	1	3	3	3	1	0	2	1	0	1	2	1	3	4	3	2	3	3	4	1	3	4	1	4	3	4	3	2	4	3	4	3	3
52	0	1	0	3	0	0	1	1	1	1	1	0	0	3	2	11	2	3	2	3	0	2	2	2	1	1	1	0	3	3	3	1	2	2	3	3	3	3	3	3	3	3	3	3	3	3	3	3	3
28	0	1	1	1	0	0	0	0	1	1	1	0	1	1	3	7	2	3	2	3	3	2	3	1	0	3	1	0	3	4	1	1	2	3	4	1	4	3	1	3	3	3	3	2	3	1	3	4	3
31	0	1	1	2	0	0	0	0	1	1	1	1	0	3	3	3	3	3	1	2	0	2	2	2	1	2	3	0	3	2	3	1	2	4	2	3	4	2	1	3	3	2	1	3	3	3	3	3	3
36	0	1	1	2	0	0	1	0	1	1	1	1	0	2	3	11	3	2	2	2	2	1	2	4	0	1	1	1	4	4	1	1	3	3	3	2	3	3	1	3	3	1	3	3	2	1	3	3	4
37	0	1	1	2	0	0	0	0	1	1	1	0	0	3	3	14	3	3	1	2	2	1	2	1	1	2	2	1	3	3	2	2	3	3	2	2	3	3	1	3	2	2	3	2	3	1	4	4	2
35	0	1	1	2	0	0	0	0	1	1	1	0	0	3	1	14	3	3	1	1	2	2	2	2	1	1	1	1	2	3	2	1	2	1	3	1	1	3	1	3	1	3	3	1	3	1	3	3	1
34	0	1	1	1	0	0	0	0	1	1	1	0	0	3	3	4	3	3	2	2	1	2	2	1	3	1	1	1	1	1	1	1	1	1	3	1	3	1	1	4	1	4	3	1	3	1	3	2	1
34	0	1	1	1	0	0	0	0	1	1	1	0	0	3	3	4	3	3	1	1	1	2	2	2	1	3	0	1	1	1	1	1	1	1	3	1	3	1	1	4	1	4	3	1	3	1	3	2	1
47	0	1	0	2	0	0	0	0	1	1	1	0	0	3	2	20	3	3	1	2	2	3	2	4	0	0	1	1	4	4	2	1	3	1	4	1	2	3	1	2	3	3	3	2	3	3	4	4	2
63	0	1	1	3	0	0	0	0	1	0	0	0	1	2	3	30	3	3	0	0	1	3	2	4	1	2	1	2	3	3	3	1	3	3	3	2	3	4	1	3	2	3	4	3	3	1	3	3	2
40	0	1	1	3	0	0	0	0	1	1	1	1	0	2	1	18	3	3	1	3	0	1	2	2	1	1	2	0	2	3	2	2	2	2	3	2	2	2	2	3	2	4	2	2	4	1	3	2	2
27	0	1	0	2	0	0	0	0	1	0	0	0	1	2	1	2	3	3	2	2	2	2	2	4	1	2	2	3	4	3	2	2	3	3	3	2	3	3	2	3	2	3	4	2	4	2	4	3	4
52	0	1	1	2	0	0	0	0	1	0	1	0	0	3	4	16	3	3	1	1	2	2	2	3	1	2	2	0	2	3	1	1	3	2	3	2	1	1	1	2	1	2	2	1	2	2	3	1	1
52	0	1	0	1	0	0	0	0	0	0	0	0	0	2	3	20	3	3	1	4	1	0	2	1	2	0	1	1	1	2	1	1	3	2	4	2	2	3	1	4	1	3	3	1	4	1	1	4	1
32	0	1	1	3	1	0	0	0	1	1	1	1	0	3	1	8	3	3	0	2	3	2	2	3	0	3	1	2	3	3	2	1	3	2	3	1	2	3	1	3	1	3	3	1	3	1	3	2	2
29	0	1	1	2	0	0	0	0	1	1	1	0	0	3	1	4	3	3	1	1	2	1	2	2	1	1	2	3	2	3	2	2	3	2	3	2	2	3	2	3	2	4	3	2	3	2	2	3	2
39	0	1	1	2	0	0	0	0	1	1	1	1	0	3	3	16	3	3	1	1	2	2	2	2	1	2	1	1	2	3	2	1	2	1	3	1	1	3	1	3	1	3	3	1	3	1	3	3	1
53	0	1	1	2	0	0	0	0	1	1	0	0	0	3	2	21	1	3	1	2	1	3	2	2	1	0	1	0	2	4	2	1	3	1	1	1	2	1	1	1	1	1	1	1	1	2	3	3	1
40	0	0	1	2	0	0	0	0	1	1	1	1	0	2	4	17	3	3	1	2	3	4	4	3	1	0	1	1	2	2	1	1	1	1	1	2	3	3	1	3	1	3	3	1	3	2	3	3	3
53	0	1	0	1	0	0	0	0	1	1	1	0	0	3	3	27	3	3	1	1	1	2	2	2	2	0	2	2	2	3	2	1	1	1	1	1	3	3	1	2	1	4	4	2	1	2	1	3	1
63	0	1	1	1	0	0	1	0	1	1	1	0	1	2	4	30	3	3	2	3	1	2	2	2	2	3	1	1	2	3	2	1	4	2	2	1	3	1	1	1	1	1	2	2	3	2	3	3	3
31	0	1	1	1	0	0	0	0	1	0	1	1	1	3	3	2	3	3	2	1	2	2	2	3	1	0	1	0	3	3	3	1	3	3	4	2	3	3	1	4	2	3	3	3	3	3	3	3	3
45	0	1	1	1	0	0	0	0	1	1	1	0	0	3	3	22	3	3	1	1	3	2	2	2	2	1	1	1	2	2	2	1	4	2	3	2	2	3	1	3	2	2	3	2	3	2	3	4	2
56	0	1	1	2	0	0	0	0	0	0	0	0	0	1	3	25	1	1	0	1	2	2	3	0	2	3	1	0	1	2	1	1	1	1	1	2	1	3	4	1	3	1	1	1	1	1	4	3	2
28	0	1	1	1	0	0	0	0	1	1	1	0	1	1	3	7	2	3	2	2	1	1	2	4	0	1	1	3	3	4	1	1	2	3	4	1	4	3	1	3	3	3	3	2	3	1	3	4	3
37	0	1	1	2	0	0	0	0	1	1	1	1	0	3	3	13	1	1	2	2	1	1	1	3	0	1	1	1	2	2	1	1	1	1	1	2	2	1	2	1	2	1	2	1	2	1	2	1	2
41	0	1	1	2	0	1	0	0	1	0	1	0	0	3	2	18	3	3	1	1	2	1	2	1	3	2	1	2	1	1	1	1	3	1	1	1	3	3	1	3	1	4	3	2	3	2	4	3	2
34	0	1	1	2	0	1	0	0	1	0	1	0	0	1	2	11	4	4	2	3	2	1	1	3	1	1	3	4	3	3	3	3	3	2	2	4	3	2	3	2	2	3	3	2	3	3	2	3	3
28	0	1	0	2	0	0	0	0	1	0	0	0	1	2	1	1	2	3	2	1	3	2	2	3	0	3	3	1	3	4	1	1	3	2	4	2	2	2	1	3	3	4	2	2	4	2	3	4	2
42	0	1	1	2	0	0	0	0	1	1	1	0	0	3	3	16	3	3	1	1	3	2	2	1	2	1	2	0	2	2	2	2	3	3	3	2	2	3	2	3	2	3	3	2	3	2	3	3	2
45	0	1	1	2	0	0	0	0	1	1	1	0	0	3	3	16	2	3	1	2	2	3	2	3	2	0	2	1	3	2	3	2	3	3	3	2	3	2	2	2	2	2	2	3	3	2	3	2	3
38	0	1	1	1	0	0	0	0	1	1	0	1	0	3	2	7	3	3	1	2	2	3	2	4	0	2	1	1	4	4	2	1	3	1	4	1	2	3	1	2	3	3	3	2	3	3	4	4	2
43	0	1	1	3	1	0	0	0	1	0	1	1	0	2	1	20	3	3	0	1	2	4	4	2	2	3	1	1	3	3	2	3	2	1	4	2	2	3	2	4	3	4	3	1	4	2	4	4	2
41	0	1	0	2	1	0	0	0	1	0	1	1	1	3	2	19	3	3	2	3	2	2	3	1	1	2	2	1	3	3	2	2	3	3	3	3	3	2	2	3	2	2	2	3	3	2	3	3	2
56	0	1	1	2	0	0	0	0	0	0	0	0	0	1	3	25	1	1	2	2	2	2	2	4	1	2	1	1	1	2	1	1	1	1	1	2	1	3	4	1	3	1	1	1	1	1	4	3	2
41	0	1	1	1	0	0	0	0	1	1	1	0	0	2	3	20	3	3	2	3	3	2	3	3	0	3	1	1	3	4	1	1	2	3	4	1	4	3	1	3	3	3	3	2	3	1	3	4	3
46	0	1	1	2	0	0	0	0	1	1	1	0	0	2	3	20	3	3	2	3	2	2	2	2	1	1	1	2	2	3	3	1	3	1	3	1	1	3	1	4	1	3	3	1	3	2	3	3	2
26	0	1	1	2	1	0	0	0	0	0	0	0	0	3	1	3	3	3	3	2	3	2	2	1	0	2	2	1	3	4	2	2	3	2	3	3	3	3	2	3	2	3	3	3	3	2	2	3	3
40	0	0	1	2	0	0	0	0	1	1	1	1	0	2	4	17	3	3	2	3	1	2	2	1	2	1	1	1	2	2	1	1	1	1	1	2	3	3	1	3	1	3	3	1	3	2	3	3	3
63	0	1	1	1	0	0	1	0	1	1	1	0	1	2	4	30	3	3	1	2	1	2	3	2	1	2	1	0	2	3	2	1	4	2	2	1	3	1	1	1	1	1	2	2	3	2	3	3	3
63	0	1	1	3	0	0	0	0	1	0	0	0	1	2	3	30	3	3	3	2	3	1	1	0	1	1	1	1	3	3	3	1	3	3	3	2	3	4	1	3	2	3	4	3	3	1	3	3	2
46	0	1	1	2	0	0	0	0	1	1	1	0	0	3	2	9	3	3	1	2	2	3	2	4	0	1	1	1	4	4	2	1	3	1	4	1	2	3	1	2	3	3	3	2	3	3	4	4	2
37	0	1	1	2	0	0	0	0	1	1	1	1	0	3	3	13	1	1	0	0	0	2	4	1	2	1	1	0	2	2	1	1	1	1	1	2	2	1	2	1	2	1	2	1	2	1	2	1	2
31	0	1	1	2	0	0	0	0	1	0	0	0	1	2	3	5	3	3	1	0	3	3	2	3	2	1	1	3	3	2	3	1	3	4	2	3	4	2	1	2	3	2	1	3	4	3	3	3	4
45	0	1	1	2	0	0	0	0	1	1	1	0	0	3	3	16	2	3	2	1	2	2	2	3	1	1	2	0	3	2	3	2	3	3	3	2	3	2	2	2	2	2	2	3	3	2	3	2	3
35	0	0	1	1	1	0	0	0	1	1	1	0	0	3	3	6	1	3	1	0	3	4	4	2	0	2	1	2	3	4	3	2	3	3	4	1	3	4	1	4	3	4	3	2	4	3	4	3	3
25	0	1	1	2	0	0	0	0	1	0	0	1	0	3	2	1	3	3	2	2	2	2	2	1	0	1	3	1	3	4	3	3	3	3	4	3	3	4	3	3	3	3	3	4	3	2	3	3	3
40	0	1	1	1	0	0	0	0	1	1	0	0	0	3	3	15	3	3	2	1	1	2	3	1	2	2	1	0	2	2	2	1	3	2	2	1	2	2	2	2	2	2	3	2	2	1	3	2	2
27	0	1	1	2	1	0	0	0	1	0	0	1	0	3	1	1	1	1	1	3	3	3	3	3	1	2	2	3	3	3	2	2	3	3	3	2	3	3	2	3	2	3	4	2	3	2	4	2	4
53	0	1	1	2	0	0	0	0	1	1	0	0	0	3	2	21	1	3	1	2	1	2	3	1	0	2	1	1	2	4	2	1	3	1	1	1	2	1	1	1	1	1	1	1	1	2	3	3	1
43	0	1	0	2	0	0	0	0	1	0	0	1	0	3	2	11	3	3	1	1	2	2	2	3	1	2	1	0	3	3	2	1	3	3	4	2	3	3	1	3	3	3	3	2	3	1	4	4	3
46	0	1	1	2	0	0	0	0	1	1	1	0	0	2	3	20	3	3	2	3	1	2	2	3	0	0	1	3	2	3	3	1	3	1	3	1	1	3	1	4	1	3	3	1	3	2	3	3	2
43	1	1	1	2	0	0	1	0	1	1	1	1	0	3	3	20	1	1	0	1	2	2	4	2	1	3	1	2	2	3	1	1	1	1	1	1	1	1	1	1	3	2	3	1	3	4	4	4	1
64	1	1	1	2	0	0	1	0	1	0	1	0	0	3	1	20	3	3	2	2	2	1	1	0	1	2	1	3	4	3	2	1	2	3	1	1	1	1	2	1	1	1	2	2	1	3	3	1	3
34	1	1	1	2	1	0	0	0	1	1	1	0	0	3	3	12	3	1	2	3	1	2	2	3	2	1	1	2	1	1	1	1	2	2	2	2	1	1	1	2	1	2	1	2	1	1	2	1	2
25	1	1	1	2	0	0	0	0	1	0	0	0	1	3	1	1	1	2	2	3	1	2	2	3	1	2	2	3	4	4	1	1	3	1	4	1	1	2	1	4	3	4	2	1	4	1	2	4	1
64	1	1	1	2	0	0	1	0	1	0	1	0	0	3	1	20	3	3	1	4	1	3	2	3	0	0	1	3	4	3	2	1	2	3	1	1	1	1	2	1	1	1	2	2	1	3	3	1	3
33	1	1	1	3	0	0	0	0	1	1	0	0	0	2	3	10	3	3	2	2	2	2	2	1	3	2	1	3	3	3	3	3	4	3	2	3	3	3	3	3	3	2	3	3	3	3	3	3	2
31	1	1	1	2	1	0	0	0	1	1	0	0	0	2	1	5	3	3	1	3	0	3	2	1	0	2	2	0	3	4	2	2	3	2	3	2	2	2	2	3	3	3	2	2	3	2	4	3	2
29	1	1	1	2	1	0	0	0	1	0	0	1	1	3	2	5	3	3	2	1	2	4	2	3	2	1	1	1	3	2	3	1	3	1	3	2	2	3	1	2	1	2	2	1	2	2	3	3	1
62	1	1	1	2	0	1	0	0	1	1	1	1	0	3	1	30	3	3	1	1	3	3	2	2	2	3	1	1	2	2	1	1	2	1	2	1	1	1	1	2	1	3	1	1	1	1	2	1	1
35	1	1	1	2	1	0	1	0	1	1	0	0	0	1	4	15	3	3	2	1	2	2	2	3	2	2	1	0	2	3	1	3	2	2	3	1	3	2	3	3	2	3	2	3	3	2	3	3	3
36	1	1	1	1	1	0	0	0	1	1	1	0	0	3	3	10	3	3	2	1	2	2	3	1	0	1	0	3	3	3	2	1	3	2	3	2	3	3	1	3	1	4	4	2	4	2	3	3	2
39	1	1	1	2	0	0	0	0	1	1	1	1	0	3	3	10	3	3	1	0	1	2	3	1	3	1	1	1	2	1	2	1	2	1	2	1	2	1	3	1	1	1	1	1	1	2	1	2	1
37	1	1	1	2	1	1	0	0	1	1	0	0	1	3	4	5	3	1	0	3	2	2	2	1	0	1	1	4	1	4	1	1	4	1	2	2	1	3	2	2	1	2	4	1	2	1	1	3	2
37	1	1	1	2	1	1	0	0	1	1	0	0	1	3	4	5	3	1	0	1	3	2	2	1	2	3	1	1	1	4	1	1	4	1	2	2	1	3	2	2	1	2	4	1	2	1	1	3	2
38	1	1	1	1	1	1	0	0	1	1	1	0	0	3	3	7	3	3	1	1	1	2	2	2	1	2	4	1	2	3	1	4	2	2	3	1	3	2	4	3	2	3	2	3	3	2	3	3	3
53	1	1	1	3	1	0	0	0	1	1	1	0	0	3	1	23	3	3	1	3	2	3	3	2	0	2	1	1	1	4	3	1	3	2	2	2	2	2	2	2	1	4	3	3	3	2	2	2	2
61	1	1	0	1	0	1	1	0	1	1	1	0	0	3	3	21	3	3	1	2	3	3	3	1	2	2	2	2	1	2	2	2	2	2	3	3	3	2	2	2	2	2	2	2	3	2	3	2	2
53	1	1	1	3	1	0	0	0	1	1	1	0	0	3	1	23	3	3	1	1	0	3	2	1	3	2	1	1	1	4	3	1	3	2	2	2	2	2	2	2	1	4	3	3	3	2	2	2	2
31	1	1	1	2	1	0	0	0	1	1	0	0	0	2	1	5	3	3	1	1	2	2	3	3	1	3	1	1	3	4	2	2	3	2	3	2	2	2	2	3	3	3	2	2	3	2	4	3	2
29	1	0	1	2	1	0	0	0	1	1	1	1	0	3	1	3	3	3	1	3	1	0	2	1	2	1	2	1	1	2	2	2	2	2	2	1	2	2	2	2	1	3	2	1	2	1	1	3	2
49	1	1	1	2	0	0	0	0	1	1	1	0	0	3	3	14	3	3	1	1	2	2	2	1	1	1	2	2	3	3	2	2	3	2	3	3	3	3	2	3	2	2	3	2	3	1	2	3	2
28	1	1	1	2	0	0	0	0	0	0	0	0	0	1	1	2	3	1	1	3	3	3	3	3	1	2	2	1	3	3	3	3	3	2	3	2	3	2	3	3	3	2	4	3	3	3	2	3	3
33	1	1	1	2	0	0	0	0	0	0	0	0	0	1	2	5	1	1	2	2	1	3	3	3	1	2	1	1	2	3	2	3	2	3	3	3	3	2	3	3	3	3	3	3	2	2	3	2	3
39	1	1	1	2	0	0	0	0	1	1	1	1	0	3	3	10	3	3	2	3	1	2	3	3	1	0	1	1	2	1	2	1	2	1	2	1	2	1	3	1	1	1	1	1	1	2	1	2	1
25	1	1	1	2	0	0	0	0	1	0	0	0	1	3	1	1	1	2	1	0	3	2	3	1	0	3	1	3	4	4	1	1	3	1	4	1	1	2	1	4	3	4	2	1	4	1	2	4	1
27	1	1	1	2	1	0	0	0	0	0	0	0	0	2	1	1	1	1	1	3	1	3	3	2	2	0	2	1	3	2	3	3	3	3	3	3	3	2	3	3	2	3	3	3	3	4	3	4	2
33	1	1	1	3	0	0	0	0	1	1	0	0	0	2	3	10	3	3	2	3	2	1	1	1	1	1	3	2	3	3	3	3	4	3	2	3	3	3	3	3	3	2	3	3	3	3	3	3	2
26	1	1	1	2	1	0	0	0	1	0	0	0	1	2	1	1	2	3	2	3	1	2	3	0	0	3	1	2	3	4	1	1	2	3	4	1	4	3	1	3	3	3	3	2	3	1	3	4	3
60	1	1	1	1	1	0	0	0	1	0	1	0	0	2	3	40	3	3	1	1	3	2	3	2	2	2	2	1	2	4	2	1	3	1	3	1	1	3	1	3	2	3	3	1	3	2	3	3	2
50	1	1	1	2	1	1	0	0	1	1	1	0	0	3	1	3	3	3	1	1	2	2	2	3	1	2	1	1	3	3	1	1	3	1	3	2	3	3	1	3	1	3	3	2	3	2	3	3	2
28	1	1	1	2	0	0	0	0	0	0	0	0	0	1	1	2	3	1	3	3	1	0	1	3	0	0	2	1	3	3	3	3	3	2	3	2	3	2	3	3	3	2	4	3	3	3	2	3	3
70	1	1	1	3	1	1	1	0	1	1	1	1	0	3	1	47	1	1	0	4	4	2	4	1	0	3	1	1	1	4	1	1	4	1	4	1	4	4	1	4	1	4	3	1	4	1	4	4	1
33	1	1	1	2	0	0	0	0	0	0	0	0	0	1	2	5	1	1	0	0	2	3	2	2	1	0	1	1	2	3	2	3	2	3	3	3	3	2	3	3	3	3	3	3	2	2	3	2	3
27	1	1	1	2	1	0	0	0	0	0	0	0	0	2	1	1	1	1	2	3	3	2	2	3	1	0	1	0	3	2	3	3	3	3	3	3	3	2	3	3	2	3	3	3	3	4	3	4	2
49	1	1	1	3	1	0	0	0	1	1	1	1	0	2	4	10	3	3	0	1	1	3	2	1	1	2	1	2	3	3	1	1	3	1	3	1	3	3	1	3	1	4	3	2	3	1	2	4	2
27	1	1	1	2	1	0	0	0	0	0	0	0	0	2	1	1	1	1	2	3	1	1	1	1	2	2	3	1	3	2	3	3	3	3	3	3	3	2	3	3	2	3	3	3	3	4	3	4	2
34	1	1	0	2	1	0	0	0	1	1	1	1	0	2	3	9	3	3	1	2	1	4	2	2	3	2	1	2	2	3	2	3	2	2	2	2	3	3	2	3	3	2	3	3	3	2	2	3	3
45	1	1	1	2	1	0	1	0	1	1	1	0	0	3	3	10	3	3	2	1	3	2	2	3	1	1	0	1	2	3	1	3	2	1	2	1	1	2	2	2	2	2	2	2	2	1	2	2	1
54	1	1	0	2	1	0	0	0	1	1	1	1	0	2	1	22	3	3	2	2	2	2	2	0	1	2	1	2	3	3	2	1	2	2	3	2	2	3	2	3	2	3	3	3	3	3	3	3	2
39	1	1	1	2	0	0	0	0	1	1	1	1	0	3	3	10	3	3	2	2	2	2	2	3	1	1	1	1	2	1	2	1	2	1	2	1	2	1	3	1	1	1	1	1	1	2	1	2	1
33	1	0	0	1	1	1	1	1	1	0	0	0	1	1	3	3	4	4	2	3	2	2	2	1	1	1	3	1	2	3	3	3	3	3	3	2	2	3	2	3	3	2	3	2	3	1	2	3	3
34	1	1	1	2	1	0	0	0	1	1	1	0	0	3	3	12	3	1	1	1	2	2	3	2	3	0	1	2	1	1	1	1	2	2	2	2	1	1	1	2	1	2	1	2	1	1	2	1	2
26	1	1	1	2	0	0	0	0	1	0	0	1	0	3	1	1	3	3	1	1	3	0	3	1	2	2	1	3	2	2	2	1	4	2	3	2	2	3	1	4	2	3	3	2	3	2	3	3	1
29	1	0	1	1	1	0	0	0	1	1	0	0	0	3	3	4	3	3	1	1	2	2	3	0	0	3	1	2	2	4	1	1	2	2	3	1	2	2	1	3	1	3	3	2	3	2	2	4	3
36	1	1	1	1	1	0	0	0	1	1	1	0	0	3	3	10	3	3	3	2	1	2	2	0	1	0	1	3	3	3	2	1	3	2	3	2	3	3	1	3	1	4	4	2	4	2	3	3	2
26	1	1	1	2	0	0	0	0	1	0	0	1	0	3	4	3	3	3	1	1	1	2	2	2	2	1	2	1	2	2	2	2	2	2	2	2	2	2	2	2	2	2	2	2	2	2	3	2	2
34	1	1	1	1	1	0	0	0	0	0	0	0	0	1	3	4	1	3	3	0	1	0	1	3	0	1	2	0	3	4	3	2	3	1	4	3	4	3	1	4	1	4	4	1	4	3	3	3	3
42	1	1	1	2	0	0	0	0	1	1	1	0	0	3	3	1	3	3	0	3	2	2	2	3	0	1	1	1	3	4	3	1	3	2	3	2	3	3	1	4	1	4	3	1	3	1	3	4	2
40	1	1	0	3	0	0	1	0	1	0	0	1	0	2	1	18	3	3	2	3	2	1	2	2	0	2	1	2	2	4	3	1	3	2	4	2	3	3	1	4	4	4	3	2	3	2	4	4	3
38	1	1	1	1	1	1	0	0	1	1	1	0	0	3	3	10	1	1	0	0	4	4	2	1	0	3	1	0	2	2	2	2	2	2	2	2	2	2	2	2	2	2	2	2	2	2	2	3	2
26	1	1	1	2	1	0	0	0	1	0	0	0	1	2	1	1	2	3	2	0	3	2	2	3	1	0	1	2	3	4	1	1	2	3	4	1	4	3	1	3	3	3	3	2	3	1	3	4	3
38	1	1	1	1	1	1	0	0	1	1	1	0	0	3	3	10	1	1	1	3	1	0	2	2	2	2	2	1	2	2	2	2	2	2	2	2	2	2	2	2	2	2	2	2	2	2	2	3	2
26	1	1	1	2	1	0	0	0	0	0	0	0	0	3	3	3	3	3	2	1	2	1	2	3	2	1	2	1	3	3	2	2	3	2	3	2	3	3	2	4	1	4	4	1	3	1	3	3	2
45	1	1	1	2	1	0	1	0	1	1	1	0	0	3	3	10	3	3	1	3	1	2	2	2	1	1	3	2	2	3	1	3	2	1	2	1	1	2	2	2	2	2	2	2	2	1	2	2	1
34	1	1	0	2	1	0	0	0	1	1	1	1	0	2	3	9	3	3	1	1	0	2	2	3	1	1	3	2	2	3	2	3	2	2	2	2	3	3	2	3	3	2	3	3	3	2	2	3	3
26	1	1	1	2	1	1	0	0	1	0	0	1	0	3	1	1	2	3	2	1	1	0	2	3	1	1	1	4	3	3	2	1	4	3	3	1	2	3	1	2	2	2	3	3	3	3	3	3	2
33	1	0	0	1	1	1	1	1	1	0	0	0	1	1	3	3	4	4	1	2	1	2	3	3	1	3	2	2	2	3	3	3	3	3	3	2	2	3	2	3	3	2	3	2	3	1	2	3	3
35	1	1	1	2	1	0	1	0	1	1	0	0	0	1	4	15	3	3	1	2	1	2	3	1	1	3	3	2	2	3	1	3	2	2	3	1	3	2	3	3	2	3	2	3	3	2	3	3	3
30	1	1	1	2	1	0	0	0	1	1	1	0	0	2	1	4	1	1	2	0	2	1	2	3	0	2	1	3	3	4	2	1	3	2	4	2	3	3	1	3	2	3	3	3	3	2	4	3	3
48	1	1	1	2	1	0	1	0	1	1	1	0	1	3	2	20	3	3	1	2	2	3	2	4	0	1	1	1	4	4	2	1	3	1	4	1	2	3	2	3	3	3	2	3	3	3	4	4	2
53	1	1	1	3	1	0	0	0	1	1	1	0	0	3	1	23	3	3	2	3	0	2	3	1	0	2	1	1	1	4	3	1	3	2	2	2	2	2	2	2	1	4	3	3	3	2	2	2	2
38	1	1	1	2	1	0	0	0	1	1	1	0	0	3	3	16	3	3	1	1	3	2	3	2	2	2	1	1	3	3	2	1	3	2	3	2	3	3	1	3	2	3	3	2	3	2	3	3	2
37	1	1	1	1	0	1	0	0	1	0	0	1	0	2	3	7	2	3	1	0	1	2	2	2	1	2	2	2	3	3	1	2	2	1	4	1	1	2	1	2	2	3	2	3	2	2	4	3	3
42	1	1	1	2	1	1	0	0	1	1	1	0	0	3	3	13	3	3	2	1	2	2	2	3	2	1	1	1	3	2	2	1	2	1	2	1	2	2	4	1	2	2	2	2	2	2	3	3	4
26	1	1	0	2	0	0	0	0	1	0	0	1	0	2	1	1	3	1	2	1	2	2	3	1	1	1	1	3	3	3	3	1	3	3	3	2	3	3	1	3	2	3	3	2	3	2	3	3	3
35	1	1	1	2	1	0	1	0	1	1	0	0	0	1	4	15	3	3	1	4	1	3	2	1	2	0	1	1	2	3	1	3	2	2	3	1	3	2	3	3	2	3	2	3	3	2	3	3	3
26	1	1	1	2	1	0	0	0	1	0	0	0	1	2	1	1	2	3	1	3	0	3	2	1	2	2	2	2	3	4	1	1	2	3	4	1	4	3	1	3	3	3	3	2	3	1	3	4	3
33	1	0	0	1	1	1	1	1	1	0	0	0	1	1	3	3	4	4	2	3	1	2	2	3	1	0	1	1	2	3	3	3	3	3	3	2	2	3	2	3	3	2	3	2	3	1	2	3	3
30	1	1	1	2	1	0	0	0	1	1	1	0	0	2	1	4	1	1	2	2	2	2	2	3	0	1	3	1	3	4	2	1	3	2	4	2	3	3	1	3	2	3	3	3	3	2	4	3	3
26	1	1	1	2	1	0	0	0	0	0	0	0	0	3	3	3	3	3	2	3	1	2	2	3	1	2	2	3	3	3	2	2	3	2	3	2	3	3	2	4	1	4	4	1	3	1	3	3	2
42	1	1	1	2	1	1	0	0	1	1	1	0	0	3	3	13	3	3	0	3	1	3	2	3	1	2	1	1	3	2	2	1	2	1	2	1	2	2	4	1	2	2	2	2	2	2	3	3	4
33	1	1	1	2	0	0	0	0	0	0	0	0	0	1	2	5	1	1	3	2	2	1	1	1	1	1	3	1	2	3	2	3	2	3	3	3	3	2	3	3	3	3	3	3	2	2	3	2	3
27	1	1	0	2	0	1	0	0	1	0	0	1	0	2	3	3	3	3	2	1	0	1	2	2	1	1	3	2	3	3	2	3	2	3	3	2	4	2	3	3	3	2	2	3	2	2	3	3	2
29	1	0	1	1	1	0	0	0	1	1	0	0	0	3	3	4	3	3	2	1	1	3	2	2	2	2	1	3	2	4	1	1	2	2	3	1	2	2	1	3	1	3	3	2	3	2	2	4	3
28	1	1	1	2	0	0	0	0	0	0	0	0	0	1	1	2	3	1	2	3	1	2	1	1	1	1	3	2	3	3	3	3	3	2	3	2	3	2	3	3	3	2	4	3	3	3	2	3	3
60	1	1	1	1	1	0	0	0	1	0	1	0	0	2	3	40	3	3	1	3	1	1	2	1	0	1	1	1	2	4	2	1	3	1	3	1	1	3	1	3	2	3	3	1	3	2	3	3	2
42	1	1	1	2	1	1	0	0	1	1	1	0	0	3	3	13	3	3	0	2	0	3	2	2	2	0	1	2	3	2	2	1	2	1	2	1	2	2	4	1	2	2	2	2	2	2	3	3	4
54	1	1	0	2	1	0	0	0	1	1	1	1	0	2	1	22	3	3	1	1	2	2	2	3	1	0	2	2	3	3	2	1	2	2	3	2	2	3	2	3	2	3	3	3	3	3	3	3	2
29	1	1	1	3	1	0	0	0	1	0	0	0	1	3	1	3	3	3	1	1	2	2	3	0	1	2	2	3	3	3	2	2	3	2	3	1	3	2	2	3	3	2	3	2	2	1	3	3	3
38	1	1	1	2	1	0	0	0	1	1	1	0	0	3	3	16	3	3	0	3	1	1	2	0	1	1	1	1	3	3	2	1	3	2	3	2	3	3	1	3	2	3	3	2	3	2	3	3	2
38	1	1	1	1	1	1	0	0	1	1	1	0	0	3	3	7	3	3	1	1	1	2	2	1	1	2	2	3	2	3	1	4	2	2	3	1	3	2	4	3	2	3	2	3	3	2	3	3	3
29	1	0	1	2	1	0	0	0	1	1	1	1	0	3	1	3	3	3	1	1	3	3	3	2	2	2	2	1	1	2	2	2	2	2	2	1	2	2	2	2	1	3	2	1	2	1	1	3	2
				47
				144
				21
				0
[truncated: 7 more columns]
